# Supplementary material for: Electrosprayed Agar Nanocapsules as Edible Carriers of Bioactive Compounds
Source: Foods. 2022 Jul 14;11(14):2093. doi: 10.3390/foods11142093 (PMC9319333; doi:10.3390/foods11142093)
Supplement: Supplementary file 1 [file foods-11-02093-s001.zip]

Archive with 1 entries (1 files):
- foods-1751089-supplementary.pdf
